# Supplementary material for: Prognostic Circulating Cytokine Panels for Metronomic Chemotherapy in Metastatic Gastrointestinal Cancer: Exploratory Pharmacodynamic Biomarker Analysis of the Phase II COMET Trial
Source: Cancers (Basel). 2026 May 28;18(11):1762. doi: 10.3390/cancers18111762 (PMC13255639; doi:10.3390/cancers18111762)
Supplement: Supplementary file 1 [file cancers-18-01762-s001.zip]

Archive with 2 entries (2 files):
- cancers-4290816-Luminex Analysis.pdf
- cancers-4290816-supplementary.pdf
